# Supplementary material for: Effects of Citric Acid, Synbiotic, and Probiotic Supplementation Through Drinking Water on Growth Performance, Carcass Yield, and Blood Biochemistry of Broiler Chickens
Source: Animals (Basel). 2025 Apr 18;15(8):1168. doi: 10.3390/ani15081168 (PMC12024077; doi:10.3390/ani15081168)
Supplement: Supplementary file 1 [file animals-15-01168-s001.zip]

Archive with 1 entries (1 files):
- animals-3578156-supplementary.pdf
